# Supplementary material for: ﻿A new species of the genus Yoldiella (Bivalvia, Protobranchia, Yoldiidae) from Haima Cold Seep, South China Sea, China
Source: Zookeys. 2024 Jun 6;1204:223–40. doi: 10.3897/zookeys.1204.121088 (PMC11176815; doi:10.3897/zookeys.1204.121088)
Supplement: XML Treatment for Yoldiella [file zookeys.1204.121088-treatment1.xml]

<!DOCTYPE tp:taxon-treatment
  PUBLIC "-//TaxonX//DTD Taxonomic Treatment Publishing DTD v0 20100105//EN" "tax-treatment-NSO.dtd">
<tp:taxon-treatment xmlns:tp="http://www.plazi.org/taxpub"><tp:treatment-meta><kwd-group><label>Taxon classification</label><kwd>
                <named-content content-type="kingdom">Animalia</named-content>
              </kwd><kwd>
                <named-content content-type="order">Nuculanida</named-content>
              </kwd><kwd>
                <named-content content-type="family">Yoldiidae</named-content>
              </kwd></kwd-group><mixed-citation publication-type="journal"><person-group><name><surname>Gao</surname><given-names>Qi</given-names></name><name><surname>Tang</surname><given-names>Yan</given-names></name><name><surname>Zhang</surname><given-names>Junlong</given-names></name></person-group><article-title>﻿A new species of the genus <italic><tp:taxon-name><tp:taxon-name-part taxon-name-part-type="genus" reg="Yoldiella">Yoldiella</tp:taxon-name-part></tp:taxon-name></italic> (<tp:taxon-name><tp:taxon-name-part taxon-name-part-type="class">Bivalvia</tp:taxon-name-part></tp:taxon-name>, <tp:taxon-name><tp:taxon-name-part taxon-name-part-type="subclass">Protobranchia</tp:taxon-name-part></tp:taxon-name>, <tp:taxon-name><tp:taxon-name-part taxon-name-part-type="family">Yoldiidae</tp:taxon-name-part></tp:taxon-name>) from Haima Cold Seep, South China Sea, China</article-title><source>Zookeys</source><day>06</day><month>06</month><year>2024</year><volume>1204</volume><fpage>223</fpage><lpage>240</lpage><pub-id pub-id-type="doi">10.3897/zookeys.1204.121088</pub-id></mixed-citation></tp:treatment-meta><tp:nomenclature><label>﻿Genus</label><tp:taxon-name>
              <object-id xmlns:xlink="http://www.w3.org/1999/xlink" content-type="arpha" xlink:type="simple">EF1A454B-FA93-50DB-AF61-C0AB23DECF1F</object-id>
              <tp:taxon-name-part taxon-name-part-type="genus" reg="Yoldiella">Yoldiella</tp:taxon-name-part>
            </tp:taxon-name><tp:taxon-authority>A.E. Verrill &amp; K.J. Bush, 1897</tp:taxon-authority></tp:nomenclature><tp:treatment-sec sec-type="type species" id="SECID0EXFAE"><title>Type species.</title><p><italic><tp:taxon-name><tp:taxon-name-part taxon-name-part-type="genus" reg="Yoldiella">Yoldiella</tp:taxon-name-part><tp:taxon-name-part taxon-name-part-type="species" reg="lucida">lucida</tp:taxon-name-part></tp:taxon-name></italic> (Lovén, 1846) (<xref ref-type="bibr" rid="B18">International Commission on Zoological Nomenclature 1985</xref>: Opinion 1306) by original designation (Recent, North Atlantic).</p></tp:treatment-sec><ref-list><ref id="B18"><mixed-citation xmlns:xlink="http://www.w3.org/1999/xlink" xlink:type="simple">International Commission on Zoological Nomenclature (<year>1985</year>) <article-title>Opinion 1306. <italic><tp:taxon-name><tp:taxon-name-part taxon-name-part-type="genus">Ledella</tp:taxon-name-part><tp:taxon-name-part taxon-name-part-type="species">bushae</tp:taxon-name-part></tp:taxon-name></italic> Warén, 1978 is the type species of <italic><tp:taxon-name><tp:taxon-name-part taxon-name-part-type="genus">Ledella</tp:taxon-name-part></tp:taxon-name></italic> Verrill &amp; Bush, 1897 (<tp:taxon-name><tp:taxon-name-part taxon-name-part-type="phylum">Mollusca</tp:taxon-name-part></tp:taxon-name>, <tp:taxon-name><tp:taxon-name-part taxon-name-part-type="class">Bivalvia</tp:taxon-name-part></tp:taxon-name>).</article-title><source>Bulletin of Zoological Nomenclature</source><volume>42</volume>: <fpage>146</fpage>–<lpage>147</lpage>.</mixed-citation></ref></ref-list></tp:taxon-treatment>
