# Supplementary material for: ﻿A new species of the genus Yoldiella (Bivalvia, Protobranchia, Yoldiidae) from Haima Cold Seep, South China Sea, China
Source: Zookeys. 2024 Jun 6;1204:223–40. doi: 10.3897/zookeys.1204.121088 (PMC11176815; doi:10.3897/zookeys.1204.121088)
Supplement: XML Treatment for Yoldiella haimaensis [file zookeys.1204.121088-treatment2.xml]

<!DOCTYPE tp:taxon-treatment
  PUBLIC "-//TaxonX//DTD Taxonomic Treatment Publishing DTD v0 20100105//EN" "tax-treatment-NSO.dtd">
<tp:taxon-treatment xmlns:tp="http://www.plazi.org/taxpub"><tp:treatment-meta><kwd-group><label>Taxon classification</label><kwd>
                <named-content content-type="kingdom">Animalia</named-content>
              </kwd><kwd>
                <named-content content-type="order">Nuculanida</named-content>
              </kwd><kwd>
                <named-content content-type="family">Yoldiidae</named-content>
              </kwd></kwd-group><mixed-citation publication-type="journal"><person-group><name><surname>Gao</surname><given-names>Qi</given-names></name><name><surname>Tang</surname><given-names>Yan</given-names></name><name><surname>Zhang</surname><given-names>Junlong</given-names></name></person-group><article-title>﻿A new species of the genus <italic><tp:taxon-name><tp:taxon-name-part taxon-name-part-type="genus" reg="Yoldiella">Yoldiella</tp:taxon-name-part></tp:taxon-name></italic> (<tp:taxon-name><tp:taxon-name-part taxon-name-part-type="class">Bivalvia</tp:taxon-name-part></tp:taxon-name>, <tp:taxon-name><tp:taxon-name-part taxon-name-part-type="subclass">Protobranchia</tp:taxon-name-part></tp:taxon-name>, <tp:taxon-name><tp:taxon-name-part taxon-name-part-type="family">Yoldiidae</tp:taxon-name-part></tp:taxon-name>) from Haima Cold Seep, South China Sea, China</article-title><source>Zookeys</source><day>06</day><month>06</month><year>2024</year><volume>1204</volume><fpage>223</fpage><lpage>240</lpage><pub-id pub-id-type="doi">10.3897/zookeys.1204.121088</pub-id></mixed-citation></tp:treatment-meta><tp:nomenclature><label>﻿</label><tp:taxon-name>
              <object-id xmlns:xlink="http://www.w3.org/1999/xlink" content-type="arpha" xlink:type="simple">9402E99D-F05E-5108-B6D8-DE9D880F5C62</object-id>
              <tp:taxon-name-part taxon-name-part-type="genus" reg="Yoldiella">Yoldiella</tp:taxon-name-part>
              <tp:taxon-name-part taxon-name-part-type="species" reg="haimaensis">haimaensis</tp:taxon-name-part>
              <object-id xmlns:xlink="http://www.w3.org/1999/xlink" content-type="zoobank" xlink:type="simple">https://zoobank.org/CCA23CFC-0081-4096-BD4C-98ACEB76DD8F</object-id>
            </tp:taxon-name><tp:taxon-status xmlns:xlink="http://www.w3.org/1999/xlink" xlink:type="simple">sp. nov.</tp:taxon-status><xref ref-type="fig" rid="F2">Figs 2</xref><xref ref-type="fig" rid="F3">, 3</xref><xref ref-type="fig" rid="F4">, 4</xref><tp:nomenclature-citation-list><tp:nomenclature-citation><tp:taxon-name>
                  <tp:taxon-name-part taxon-name-part-type="genus" reg="Malletia">Malletia</tp:taxon-name-part>
                </tp:taxon-name><comment>sp.: <xref ref-type="bibr" rid="B15">Dong et al. 2021</xref>: 4, fig. 5b; <xref ref-type="bibr" rid="B21">Ke et al. 2022</xref>: 4, fig. 2h.</comment></tp:nomenclature-citation><tp:nomenclature-citation><tp:taxon-name>
                  <tp:taxon-name-part taxon-name-part-type="genus" reg="Yoldiella">Yoldiella</tp:taxon-name-part>
                </tp:taxon-name><comment>sp.: <xref ref-type="bibr" rid="B17">He et al. 2023</xref>: 6, fig. 2Q.</comment></tp:nomenclature-citation></tp:nomenclature-citation-list></tp:nomenclature><tp:treatment-sec sec-type="Type specimens" id="SECID0ECJAE"><title>Type specimens.</title><p><bold><italic>Holotype</italic></bold>: <abbrev xmlns:xlink="http://www.w3.org/1999/xlink" xlink:title="Marine Biological Museum" id="ABBRID0ENJAE" xlink:type="simple">MBM</abbrev> 229041: length 7.5 mm, width 3.2, height 5.1 mm. Paratypes: <abbrev xmlns:xlink="http://www.w3.org/1999/xlink" xlink:title="Marine Biological Museum" id="ABBRID0ERJAE" xlink:type="simple">MBM</abbrev> 229042: length 7.4 mm, width 3.3 mm, height 5.0 mm; <abbrev xmlns:xlink="http://www.w3.org/1999/xlink" xlink:title="Marine Biological Museum" id="ABBRID0EVJAE" xlink:type="simple">MBM</abbrev> 229043: length 6.5 mm, width 2.6 mm, height 4.4 mm; MBM229044: length 6.3 mm, width 2.5 mm, height 4.1 mm; MBM229045: length 7.6 mm, width 3.0 mm, height 4.9 mm.</p></tp:treatment-sec><tp:treatment-sec sec-type="type locality" id="SECID0EZJAE"><title>Type locality.</title><p>
              Haima Cold Seep (depth 1390 m, <named-content xmlns:xlink="http://www.w3.org/1999/xlink" content-type="dwc:verbatimCoordinates" xlink:type="simple"><named-content content-type="geo-json" specific-use="{&#34;type&#34;:&#34;Point&#34;,&#34;coordinates&#34;:[110.466667,16.716667]}" id="NCID0EIKAE" xlink:type="simple">16°43.00'N, 110°28.00'E</named-content></named-content>), off southern Hainan Island, South China Sea.</p></tp:treatment-sec><tp:treatment-sec sec-type="diagnosis" id="SECID0ENKAE"><title>Diagnosis.</title><p><italic><tp:taxon-name><tp:taxon-name-part taxon-name-part-type="genus" reg="Yoldiella">Yoldiella</tp:taxon-name-part><tp:taxon-name-part taxon-name-part-type="species" reg="haimaensis">haimaensis</tp:taxon-name-part></tp:taxon-name></italic> sp. nov. differs morphologically from other known species within the genus in shell shape, degree of inflation, beaks, and number of hinge teeth. Diagnostic characteristics: shell small, ovate, inflated medially. Posterior end slight produced. Resilifer triangular, projecting. Beak rather lower than other species, suborthogyrate, and easily worn. Hinge plate narrow; posterior hinge plate smaller than anterior one, with taxodont teeth in two series; 17–19 anterior and 15–16 posterior teeth on hinge plate.</p><fig id="F2" position="float" orientation="portrait"><object-id xmlns:xlink="http://www.w3.org/1999/xlink" content-type="doi" xlink:type="simple">10.3897/zookeys.1204.121088.figure2</object-id><object-id xmlns:xlink="http://www.w3.org/1999/xlink" content-type="arpha" xlink:type="simple">1165392A-FBD7-5D7D-8455-DA7A9F1606C8</object-id><label>Figure 2.</label><caption><p><italic><tp:taxon-name><tp:taxon-name-part taxon-name-part-type="genus" reg="Yoldiella">Yoldiella</tp:taxon-name-part><tp:taxon-name-part taxon-name-part-type="species" reg="haimaensis">haimaensis</tp:taxon-name-part></tp:taxon-name></italic> sp. nov. <bold>A–D</bold> holotype, MBM229041. Scale bar: 2 mm (all at the same scale).</p></caption><graphic xmlns:xlink="http://www.w3.org/1999/xlink" xlink:href="zookeys-1204-223_article-121088__-g002.jpg" position="float" orientation="portrait" xlink:type="simple" id="oo_1063697.jpg"><uri content-type="original_file" xlink:type="simple">https://binary.pensoft.net/fig/1063697</uri></graphic></fig></tp:treatment-sec><tp:treatment-sec sec-type="description" id="SECID0EYLAE"><title>Description.</title><p>Shell small, elongate, ovate in outline, moderately inflated, opaque, fragile, 2.2–8.2 mm long, W/L about 0.40; H/L about 0.66, usually subequivalve, inequilateral. Shell surface smooth, with numerous very fine, regular, and nearly isometric growth lines, without radial stria. Periostracum light brown and flaky. Umbo slightly posterior to middle, low, large, obscure, opisthogyrate, and easily worn. Antero-dorsal margin convex; anterior end broadly rounded, merging smoothly to ventral margin. Ventral margin slightly convex, with very shallow sinus at postero-ventral corner. Postero-dorsal margin oblique and then convex, descending to blunt posterior margin. Posterior end slight produced. Escutcheon and lunule obscure. ligament amphidetic, thin, short.</p><fig id="F3" position="float" orientation="portrait"><object-id xmlns:xlink="http://www.w3.org/1999/xlink" content-type="doi" xlink:type="simple">10.3897/zookeys.1204.121088.figure3</object-id><object-id xmlns:xlink="http://www.w3.org/1999/xlink" content-type="arpha" xlink:type="simple">5B95867A-3B11-5B30-8C1D-3079F5EB5F8D</object-id><label>Figure 3.</label><caption><p><italic><tp:taxon-name><tp:taxon-name-part taxon-name-part-type="genus" reg="Yoldiella">Yoldiella</tp:taxon-name-part><tp:taxon-name-part taxon-name-part-type="species" reg="haimaensis">haimaensis</tp:taxon-name-part></tp:taxon-name></italic> sp. nov. <bold>A–D</bold> paratype 1, MBM229042 <bold>E–H</bold> paratype 2, MBM229043 <bold>I</bold> paratype 3, MBM229044 <bold>J</bold> paratype 4 MBM229045. Scale bar: 2 mm (all at the same scale).</p></caption><graphic xmlns:xlink="http://www.w3.org/1999/xlink" xlink:href="zookeys-1204-223_article-121088__-g003.jpg" position="float" orientation="portrait" xlink:type="simple" id="oo_1063698.jpg"><uri content-type="original_file" xlink:type="simple">https://binary.pensoft.net/fig/1063698</uri></graphic></fig><p>Internal surface porcelaneous white. Hinge plate moderately broad, narrow below umbo, moderately long, and rather strong, with two chevron-shaped columns and moderately sized taxodont lateral teeth, about 17–19 anterior teeth, about 15–16 posterior teeth, interrupted by a triangular, projecting resilifer, and not extend beyond the inner limit of adductor muscles. Angle of about 140° between anterior and posterior hinge plates. Posterior hinge plate usually smaller than anterior. Resilium oblique and often obscure in dry preserved specimens. Adductor scar obscure to evident; triangular anterior adductor scar larger than droplet-shaped posterior adductor scar. Pallial sinus obsolete; pallial line usually entire.</p><fig id="F4" position="float" orientation="portrait"><object-id xmlns:xlink="http://www.w3.org/1999/xlink" content-type="doi" xlink:type="simple">10.3897/zookeys.1204.121088.figure4</object-id><object-id xmlns:xlink="http://www.w3.org/1999/xlink" content-type="arpha" xlink:type="simple">CA0C2E55-719C-5C86-B6B0-1FDFC69811AD</object-id><label>Figure 4.</label><caption><p>Anatomy features of <italic><tp:taxon-name><tp:taxon-name-part taxon-name-part-type="genus" reg="Yoldiella">Yoldiella</tp:taxon-name-part><tp:taxon-name-part taxon-name-part-type="species" reg="haimaensis">haimaensis</tp:taxon-name-part></tp:taxon-name></italic> sp. nov. <bold>aa</bold>, anterior adductor; <bold>c</bold>, ctenidium; <bold>f</bold>, foot; <bold>lp</bold>, labial palp; <bold>m</bold>, mantle; <bold>pa</bold>, posterior adductor; <bold>pp</bold>, Palp proboscis; <bold>dg</bold>, digestive gland. Scale bar: 2 mm.</p></caption><graphic xmlns:xlink="http://www.w3.org/1999/xlink" xlink:href="zookeys-1204-223_article-121088__-g004.jpg" position="float" orientation="portrait" xlink:type="simple" id="oo_1063699.jpg"><uri content-type="original_file" xlink:type="simple">https://binary.pensoft.net/fig/1063699</uri></graphic></fig><p>Mantle large, thin, and opaque; anterior adductor crescent-shaped, twice or three times size of posterior. Ctenidium structure simple and lamellar, at posterior side parallel to the postero-dorsal shell margin. Labial palp size moderate, consisting of flat, paired lamellae on each side, with appendages of elongated palp proboscis. Foot muscular and large, with a regular series of nearly rectangular protrusions at margins, partially covered by labial palp. Siphons combined posteriorly.</p></tp:treatment-sec><tp:treatment-sec sec-type="etymology" id="SECID0EHOAE"><title>Etymology.</title><p>The species epithet “<italic>haimaensis</italic>” is Latin and means “from Haima”, which refers to the name of the cold seep where the specimens were collected.</p></tp:treatment-sec><tp:treatment-sec sec-type="distribution" id="SECID0E4OAE"><title>Distribution.</title><p>Currently known only from the Haima Cold Seep on the northwestern slope of the South China Sea.</p></tp:treatment-sec><tp:treatment-sec sec-type="remarks" id="SECID0EJPAE"><title>Remarks.</title><p><italic><tp:taxon-name><tp:taxon-name-part taxon-name-part-type="genus" reg="Yoldiella">Yoldiella</tp:taxon-name-part><tp:taxon-name-part taxon-name-part-type="species" reg="haimaensis">haimaensis</tp:taxon-name-part></tp:taxon-name></italic> sp. nov. differs morphologically from other known species of <italic><tp:taxon-name><tp:taxon-name-part taxon-name-part-type="genus" reg="Yoldiella">Yoldiella</tp:taxon-name-part></tp:taxon-name></italic> in its shell shape, degree of inflation, beak characteristics, and number of hinge teeth. Its beaks are lower than those of other species, suborthogyrate, and prone to wearing easily. This new species resembles the type species of <italic><tp:taxon-name><tp:taxon-name-part taxon-name-part-type="genus" reg="Yoldiella">Yoldiella</tp:taxon-name-part></tp:taxon-name></italic>, <italic><tp:taxon-name><tp:taxon-name-part taxon-name-part-type="genus" reg="Yoldiella">Y.</tp:taxon-name-part><tp:taxon-name-part taxon-name-part-type="species" reg="lucida">lucida</tp:taxon-name-part></tp:taxon-name></italic>. However, <italic><tp:taxon-name><tp:taxon-name-part taxon-name-part-type="genus" reg="Yoldiella">Y.</tp:taxon-name-part><tp:taxon-name-part taxon-name-part-type="species" reg="haimaensis">haimaensis</tp:taxon-name-part></tp:taxon-name></italic> sp. nov. differs from <italic><tp:taxon-name><tp:taxon-name-part taxon-name-part-type="genus" reg="Yoldiella">Y.</tp:taxon-name-part><tp:taxon-name-part taxon-name-part-type="species" reg="lucida">lucida</tp:taxon-name-part></tp:taxon-name></italic> in having lower, suborthogyrate beaks that wear easily and a slightly rounded posterior end. <italic><tp:taxon-name><tp:taxon-name-part taxon-name-part-type="genus" reg="Yoldiella">Yoldiella</tp:taxon-name-part><tp:taxon-name-part taxon-name-part-type="species" reg="haimaensis">haimaensis</tp:taxon-name-part></tp:taxon-name></italic> sp. nov. has more teeth (17–19 anterior teeth, 15–16 posterior teeth) than <italic><tp:taxon-name><tp:taxon-name-part taxon-name-part-type="genus" reg="Yoldiella">Y.</tp:taxon-name-part><tp:taxon-name-part taxon-name-part-type="species" reg="lucida">lucida</tp:taxon-name-part></tp:taxon-name></italic> (8 teeth on each end), with more anterior teeth than posterior teeth. Another species closely resembling <italic><tp:taxon-name><tp:taxon-name-part taxon-name-part-type="genus" reg="Yoldiella">Y.</tp:taxon-name-part><tp:taxon-name-part taxon-name-part-type="species" reg="haimaensis">haimaensis</tp:taxon-name-part></tp:taxon-name></italic> sp. nov. in outline is <italic><tp:taxon-name><tp:taxon-name-part taxon-name-part-type="genus" reg="Yoldiella">Yoldiella</tp:taxon-name-part><tp:taxon-name-part taxon-name-part-type="species" reg="sagamiana">sagamiana</tp:taxon-name-part></tp:taxon-name></italic> T. Okutani &amp; K. Fujikura, 2022 from Sagami Bay, but <italic><tp:taxon-name><tp:taxon-name-part taxon-name-part-type="genus" reg="Yoldiella">Y.</tp:taxon-name-part><tp:taxon-name-part taxon-name-part-type="species" reg="sagamiana">sagamiana</tp:taxon-name-part></tp:taxon-name></italic> has a larger W/L ratio and fewer teeth (15 anterior teeth, 10 posterior teeth) than the new species, and <italic><tp:taxon-name><tp:taxon-name-part taxon-name-part-type="genus" reg="Yoldiella">Y.</tp:taxon-name-part><tp:taxon-name-part taxon-name-part-type="species" reg="sagamiana">sagamiana</tp:taxon-name-part></tp:taxon-name></italic> also has more pointed beaks and finer commarginal cords and lines. The outline of the new species is similar to <italic><tp:taxon-name><tp:taxon-name-part taxon-name-part-type="genus" reg="Yoldiella">Yoldiella</tp:taxon-name-part><tp:taxon-name-part taxon-name-part-type="species" reg="biguttata">biguttata</tp:taxon-name-part></tp:taxon-name></italic> Allen, H. L. Sanders &amp; F. Hannah, 1995 from the Guyana Basin, but <italic><tp:taxon-name><tp:taxon-name-part taxon-name-part-type="genus" reg="Yoldiella">Y.</tp:taxon-name-part><tp:taxon-name-part taxon-name-part-type="species" reg="biguttata">biguttata</tp:taxon-name-part></tp:taxon-name></italic> has the more prominent umbo and the anterior and posterior series are either equal or with the anterior series having one additional tooth (5–6 in the largest specimen).</p></tp:treatment-sec><ref-list><ref id="B15"><mixed-citation xmlns:xlink="http://www.w3.org/1999/xlink" xlink:type="simple"><person-group><name name-style="western"><surname>Dong</surname><given-names>D</given-names></name><name name-style="western"><surname>Li</surname><given-names>X</given-names></name><name name-style="western"><surname>Yang</surname><given-names>M</given-names></name><name name-style="western"><surname>Gong</surname><given-names>L</given-names></name><name name-style="western"><surname>Li</surname><given-names>Y</given-names></name><name name-style="western"><surname>Sui</surname><given-names>J</given-names></name><name name-style="western"><surname>Gan</surname><given-names>Z</given-names></name><name name-style="western"><surname>Kou</surname><given-names>Q</given-names></name><name name-style="western"><surname>Xiao</surname><given-names>N</given-names></name><name name-style="western"><surname>Zhang</surname><given-names>J</given-names></name></person-group> (<year>2021</year>) <article-title>Report of epibenthic macrofauna found from Haima cold seeps and adjacent deep-sea habitats, South China Sea.</article-title><source>Marine Life Science &amp; Technology</source><volume>3</volume>(<issue>1</issue>): <fpage>1</fpage>–<lpage>12</lpage>. <ext-link xlink:href="10.1007/s42995-020-00073-9" ext-link-type="doi" xlink:type="simple">https://doi.org/10.1007/s42995-020-00073-9</ext-link></mixed-citation></ref><ref id="B21"><mixed-citation xmlns:xlink="http://www.w3.org/1999/xlink" xlink:type="simple"><person-group><name name-style="western"><surname>Ke</surname><given-names>Z</given-names></name><name name-style="western"><surname>Li</surname><given-names>R</given-names></name><name name-style="western"><surname>Chen</surname><given-names>Y</given-names></name><name name-style="western"><surname>Chen</surname><given-names>D</given-names></name><name name-style="western"><surname>Chen</surname><given-names>Z</given-names></name><name name-style="western"><surname>Lian</surname><given-names>X</given-names></name><name name-style="western"><surname>Tan</surname><given-names>Y</given-names></name></person-group> (<year>2022</year>) A preliminary study of macrofaunal communities and their carbon and nitrogen stable isotopes in the Haima cold seeps, South China Sea. Deep-sea Research. Part I, Oceanographic Research Papers 184: 103774. <ext-link xlink:href="10.1016/j.dsr.2022.103774" ext-link-type="doi" xlink:type="simple">https://doi.org/10.1016/j.dsr.2022.103774</ext-link></mixed-citation></ref><ref id="B17"><mixed-citation xmlns:xlink="http://www.w3.org/1999/xlink" xlink:type="simple"><person-group><name name-style="western"><surname>He</surname><given-names>X</given-names></name><name name-style="western"><surname>Xu</surname><given-names>T</given-names></name><name name-style="western"><surname>Chen</surname><given-names>C</given-names></name><name name-style="western"><surname>Liu</surname><given-names>X</given-names></name><name name-style="western"><surname>Li</surname><given-names>Y-X</given-names></name><name name-style="western"><surname>Zhong</surname><given-names>Z</given-names></name><name name-style="western"><surname>Gu</surname><given-names>X</given-names></name><name name-style="western"><surname>Lin</surname><given-names>Y-T</given-names></name><name name-style="western"><surname>Lan</surname><given-names>Y</given-names></name><name name-style="western"><surname>Yan</surname><given-names>G</given-names></name><name name-style="western"><surname>Sun</surname><given-names>Y</given-names></name><name name-style="western"><surname>Qiu</surname><given-names>J-W</given-names></name><name name-style="western"><surname>Qian</surname><given-names>P-Y</given-names></name><name name-style="western"><surname>Sun</surname><given-names>J</given-names></name></person-group> (<year>2023</year>) <article-title>Same (sea) bed different dreams: Biological community structure of the Haima seep reveals distinct biogeographic affinities.</article-title><source>The Innovation Geoscience</source><volume>1</volume>(<issue>2</issue>): <fpage>100019</fpage>. <ext-link xlink:href="10.59717/j.xinn-geo.2023.100019" ext-link-type="doi" xlink:type="simple">https://doi.org/10.59717/j.xinn-geo.2023.100019</ext-link></mixed-citation></ref></ref-list></tp:taxon-treatment>
