# Supplementary material for: ﻿A new species of the genus Yoldiella (Bivalvia, Protobranchia, Yoldiidae) from Haima Cold Seep, South China Sea, China
Source: Zookeys. 2024 Jun 6;1204:223–40. doi: 10.3897/zookeys.1204.121088 (PMC11176815; doi:10.3897/zookeys.1204.121088)
Supplement: Supplementary material 1 — Primers used in this study [file zookeys-1204-223_article-121088__-s001.xlsx]

## Sheet: TableS1
Locus	Primer	Sequence (5'–3')	Direction	Reference
18S rRNA	18Se	CTGGTTGATCCTGCCAGT	Forward	Palumbi (1996)
	18S-A	GCAGCAGGCGCGCAAATTAC	Forward	Sato et al. (2020)
	18S-B	GAAGGCAGCAGGCGCGCA	Forward	Sato et al. (2020)
	18S-C	GGTAATTCCAGCTCCAATAG	Forward	Sato et al. (2020)
	18S-D	AGCTCGTAGTTGGATCTCG	Forward	Sato et al. (2020)
	18S-E	AGTTCTGACCATAAACGATGC	Forward	Sato et al. (2020)
	18S-F	CGGTGTTAGAGGTGAAATTC	Forward	Sato et al. (2020)
	18S-G	AGGATTGACAGATTGAGAGC	Forward	Sato et al. (2020)
	18S3	CGGTAGTAGCGACGGGCGGTGTG	Reverse	Modified from 18d in Palumbi (1996)
Histone H3	H3aF	ATGGCTCGTACCAAGCAGACGGC	Forward	Colgan et al. (1998)
	H3-A	CCGTCGTTACCAGAAGAGCA	Forward	Sato et al. (2020)
	H3aR	ATATCCTTRGGCATRATRGTGAC	Reverse	Colgan et al. (1998)
COI	LCO1490	GGTCAACAAATCATAAAGATATTGG	Forward	Folmer et al. (1994)
	HCO2198	TAAACTTCAGGGTGACCAAAAAATCA	Reverse	Folmer et al. (1994)
