# Supplementary material for: ﻿A new species of the genus Yoldiella (Bivalvia, Protobranchia, Yoldiidae) from Haima Cold Seep, South China Sea, China
Source: Zookeys. 2024 Jun 6;1204:223–40. doi: 10.3897/zookeys.1204.121088 (PMC11176815; doi:10.3897/zookeys.1204.121088)
Supplement: Supplementary material 2 — The sequences of COI, 18S and H3 genes used for phylogenetic analyses of the superfamily Nuculanoidea [file zookeys-1204-223_article-121088__-s002.xlsx]

## Sheet: TableS2
Family	Species	18S rRNA	Histone H3	COI
Pristiglomidae	Pristigloma nitens	KC984708	KC984786	-
	Pristigloma alba	KC984704	KC984784	-
	Pristigloma sp.	KC984709	KC984791	-
Nuculanidae	Ledella ultima	KC984685	KC984769	KC984740
	Ledella jamesi	KC984700	KC984770	KC984739
	Ledella pustulosa	KC984710	KC984771	-
	Ledella sp.	KC984711	KC984772	KC984738
	Nuculana cf. soyoae	LC144709	LC144778	LC144817
	Nuculana tanseimaruae	LC144692	LC144776	LC144824
	Nuculana tanseimaruae	LC144706	LC144777	LC144825
	Nuculana acinacea	LC144701	LC144775	LC144823
	Nuculana yokoyamai	LC144693	LC144784	-
	Nuculana pernula	KC984693	KC984766	KC984737
	Nuculana pernula	AY145385	-	EF528302
	Nuculana pernula	AF207644	KC984764	-
	Nuculana minuta	DQ279938	DQ280002	DQ280018
	Nuculana minuta	AF120529	KC984765	AF120643
	Nuculana conceptionis	KC984688	KC984763	-
	Nuculana (Scaeoleda) cf. caloundra	KC429321	KC429155	-
	Lembulus pella	AY070111	AY070148	-
	Saccella gordonis	LC144694	LC144785	LC144826
	Propeleda longicaudata	KC984692	KC984785	KC984736
	Propeleda carpenteri	KC984687	KC984761	KC984735
Bathyspinulidae	Bathyspinula hilleri	KC984712	KC984773	KC984733
Malletiidae	Malletia humilior	LC144704	LC144773	LC144816
	Katadesmia cuneata	KC984697	KC984759	-
	Katadesmia cuneata	KC984698	KC984758	-
	Clencharia abyssorum	KC429320	KC429154	-
Neilonellidae	Neilonella whoii	KC984695	KC984756	KC984732
	Neilonella subovata	AF207645	-	AF207656
	Neilonella dubia	LC144702	LC144780	LC144819
	Neilonella dubia	LC144708	LC144781	LC144820
	Neilonella dubia	LC144705	LC144782	LC144821
	Neilonella kirai	LC144703	LC144772	LC144818
Phaseolidae	Lametila abyssorum	KC984705	KC984783	-
Siliculidae	Silicula sp.	KC984694	KC984760	-
	Silicula sp.	KC984703	KC984762	KC984734
Tindariidae	Tindaria soyoae	LC144707	LC144788	LC144815
	Tindaria kennerlyi	KC984702	KC984755	KC984731
Yoldiidae	Megayoldia lischkei	LC144699	LC144789	-
	Megayoldia sp.	KC984699	KC984757	-
	Yoldia johanni	LC144695	LC144786	LC144828
	Yoldia notabilis	LC144696	LC144787	LC144827
	Yoldia scissurata	KC984706	KC984790	KC984729
	Yoldia limatula	KC429322	KC429156	KC429088
	Yoldia limatula	AF120528	AY070149	AF120643
	Yoldia myalis	AF207643	-	AF207655
	Yoldiella orcia	KC984690	KC984789	KC984728
	Yoldiella inconspicua	KC984689	KC984788	KC984727
	Yoldiella americana	KC984707	KC984787	KC984726
	Sarepta speciosa	LC144718	LC144790	LC144812
	Sarepta speciosa	LC144719	LC144791	LC144813
	Yoldiella haimaensis sp. nov.	PP789657	PP796503	PP780080
	Yoldiella haimaensis sp. nov.	PP789658	PP796504	PP780081
