# Supplementary material for: ﻿A new species of the genus Yoldiella (Bivalvia, Protobranchia, Yoldiidae) from Haima Cold Seep, South China Sea, China
Source: Zookeys. 2024 Jun 6;1204:223–40. doi: 10.3897/zookeys.1204.121088 (PMC11176815; doi:10.3897/zookeys.1204.121088)
Supplement: Supplementary material 3 — The sequences of COI and 18S genes used for phylogenetic analyses of the family Yoldiidae [file zookeys-1204-223_article-121088__-s003.xlsx]

## Sheet: TableS3
Species	COI		Species	18S
Portlandia arctica	HM386472		Yoldia limatula	AF120528
Yoldia hyperborea voucher	HM386471		Yoldiella nana	AJ389659
Yoldia hyperborea	HM386470		Megayoldia lischkei	LC144699
Yoldia hyperborea	HM386469		Megayoldia japonica	LC144698
Yoldia hyperborea	HM386468		Yoldia notabilis	LC144696
Yoldia hyperborea	HM386467		Yoldia johanni	LC144695
Portlandia arctica	HM386466		Yoldiella sp.	MF157492
Portlandia arctica	HM386465		Yoldiella sp.	MF157486
Portlandia arctica	HM386464		Yoldiella sp.	MF157485
Yoldiella philippiana	MG935251		Yoldiella sp.	MF157484
Yoldia sp.	MG421293		Yoldiella sp.	MF157482
Yoldia hyperborea	KF644108		Yoldiella sp.	MF157480
Yoldia hyperborea	KF643761		Yoldiella sp.	MF157467
Yoldia hyperborea	KF643641		Yoldia limatula	KC429322
Portlandia arctica	KF643563		Yoldiella americana	KC984707
Yoldia hyperborea	KF643418		Yoldia scissurata	KC984706
Portlandia arctica	KF643402		Megayoldia sp.	KC984699
Yoldia hyperborea	KF643382		Yoldiella orcia	KC984690
Yoldia hyperborea	KF643332		Yoldiella inconspicua	KC984689
Portlandia arctica	KF643303		Yoldia myalis	AF207643
Yoldia myalis	KF644002		Sarepta speciosa	LC144718
Yoldia myalis	KF643530		Sarepta speciosa	LC144719
Yoldiella nana	HQ919200		Yoldiella haimaensis sp. nov.	PP789657
Yoldiella frigida	HQ919186		Yoldiella haimaensis sp. nov.	PP789658
Yoldiella frigida	HQ919185
Yoldiella nana	HQ919184
Yoldia limatula	KU906033
Yoldia limatula	KU905986
Yoldia limatula	KU905971
Yoldia limatula	KU905796
Yoldia limatula	MK308086
Yoldia notabilis	MZ950620
Yoldia johanni	LC144828
Yoldia notabilis	LC144827
Yoldiella sp.	MF157517
Yoldia limatula	AF120642
Yoldia hyperborea	KX447426
Yoldia hyperborea	KX447425
Yoldia limatula	KC429088
Yoldia scissurata	KC984729
Yoldiella orcia	KC984728
Yoldiella inconspicua	KC984727
Yoldiella americana	KC984726
Yoldiella propinqua	AM706517
Yoldiella propinqua	AM706516
Yoldiella propinqua	AM706515
Yoldiella propinqua	AM706514
Yoldiella philippiana	AM706513
Yoldiella philippiana	AM706512
Yoldiella lucida	AM706511
Yoldiella lucida	AM706510
Yoldiella propinqua	AM706520
Yoldiella propinqua	AM706519
Yoldiella propinqua	AM706518
Sarepta speciosa	LC144812
Sarepta speciosa	LC144813
Yoldiella haimaensis sp. nov.	PP780080
Yoldiella haimaensis sp. nov.	PP780081
